# Supplementary material for: Transmetatarsal amputations in patients with diabetes mellitus: A contemporary analysis from an academic tertiary referral centre in a developing community
Source: PLoS One. 2022 Nov 3;17(11):e0277117. doi: 10.1371/journal.pone.0277117 (PMC9632785; doi:10.1371/journal.pone.0277117)
Supplement: S1 Dataset — (XLSX) [file pone.0277117.s001.xlsx]

## Sheet: Sheet1
Sex	Age	BMI	BMI_Categ	Hypertension	IHD	Cholesterol	Cholest_Catg	Renal_Failure	PVD	Insulin	Smoking	Hb	Hb_Categ	Albumin	Alb_Categ	HbA1c	CRP	CRP_Admis	Indication	ABI	ABI_Scale	Previous_Revascularization_Details	Previous_Revascularization_General	Previous_Toe_Amplutation	Outcome	LOS	LRINEC_Admission	LRINEC_Discharge	Side	Healing_Period	Complete_Healing
Male	40	33.1	obese	No	No	0.9	Normal	No	No	No	Yes	11.7	Normal	33	Normal	More than 8	124	Below 150	Infection	Normal	1.16	No	No	No	Healed	8	>= 6	< 6	Right	> 6 months	Healed
Male	53	28	overweight	Yes	No	#NULL!	Normal	No	No	Yes	No	14	Normal	28	Low	More than 8	93	Below 150	Infection	Missing	#NULL!	No	No	No	Healed	6	>= 6	< 6	Right	> 6 months	Healed
Male	52	25	overweight	Yes	No	2.7	Normal	No	No	No	No	14.8	Normal	24	Low	Less than 8	134	Below 150	Infection	Moderate	0.6	No	No	No	Healed	18	>= 6	< 6	Right	> 6 months	Healed
Female	71	24.4	healthy	Yes	No	3.8	Normal	No	Yes	No	No	10.5	Low	41	Normal	More than 8	80	Below 150	Ischemia	Severe	0.3	No	No	No	Healed	13	< 6	< 6	Left	3-6 months	Healed
Female	66	27	overweight	Yes	No	3.3	Normal	No	Yes	Yes	No	10.2	Low	40	Normal	Less than 8	183	Above 150	Ischemia	Severe	0.4	No	No	Yes	Healed	55	>= 6	< 6	Right	3-6 months	Healed
Male	57	41.2	obese	No	No	0.9	Normal	No	Yes	Yes	No	14.6	Normal	29.8	Low	Less than 8	239	Above 150	Ischemia	Severe	0	Angio	Yes	Yes	Reamputation	31	>= 6	< 6	Right	#NULL!	Failed
Male	88	27.8	overweight	No	No	2.2	Normal	No	No	No	Yes	10.1	Low	30	Low	More than 8	286	Above 150	Infection	Severe	0.22	Angio	Yes	Yes	Healed	17	>= 6	< 6	Right	< 3 months	Healed
Male	65	30	obese	Yes	Yes	4.1	Normal	No	No	Yes	Yes	13.5	Normal	34	Normal	More than 8	299	Above 150	Infection	Mild	0.81	No	No	No	Healed	50	>= 6	< 6	Left	3-6 months	Healed
Female	91	40	obese	Yes	No	4.1	Normal	No	No	Yes	Yes	12.1	Normal	35	Normal	More than 8	198	Above 150	Infection	Normal	1.02	No	No	No	Reamputation	27	>= 6	< 6	Left	#NULL!	Failed
Male	66	38	obese	Yes	Yes	2.6	Normal	No	Yes	Yes	Yes	9.5	Low	33	Normal	More than 8	47	Below 150	Ischemia	Severe	0.4	No	No	Yes	Healed	39	< 6	< 6	Right	3-6 months	Healed
Male	61	27	overweight	Yes	No	2.2	Normal	No	Yes	Yes	No	7.8	Low	27	Low	More than 8	207	Above 150	Combined	Mild	0.9	No	No	Yes	Unknown	#NULL!	>= 6	< 6	Right	#NULL!	Unknown
Male	60	25.7	overweight	No	Yes	1.1	Normal	No	No	Yes	No	16	Normal	45	Normal	More than 8	192	Above 150	Infection	Normal	0.96	No	No	No	Healed	16	>= 6	< 6	Right	3-6 months	Healed
Female	59	25	overweight	No	No	2.8	Normal	No	No	Yes	Yes	12.7	Normal	28	Low	More than 8	121	Below 150	Infection	Mild	0.89	No	No	Yes	Healed	#NULL!	< 6	< 6	Left	< 3 months	Healed
Male	47	25	overweight	No	No	3.6	Normal	No	No	Yes	Yes	8.3	Low	22	Low	More than 8	96	Below 150	Infection	Normal	1	No	No	No	Healed	#NULL!	>= 6	< 6	Right	3-6 months	Healed
Male	57	40	obese	Yes	Yes	4	Normal	No	Yes	Yes	Yes	9.8	Low	33	Normal	More than 8	153	Above 150	Ischemia	Severe	0	Bypass	Yes	No	Reamputation	17	>= 6	< 6	Left	#NULL!	Failed
Female	58	31	obese	Yes	No	1.8	Normal	No	Yes	Yes	Yes	8.7	Low	40	Normal	More than 8	228	Above 150	Combined	Severe	0.3	Angio	Yes	No	Reamputation	28	>= 6	< 6	Left	#NULL!	Failed
Male	101	34.2	obese	Yes	No	1.9	Normal	No	Yes	No	No	8.2	Low	22.1	Low	Less than 8	55	Below 150	Combined	Missing	#NULL!	No	No	Yes	Stump Ulcer	9	< 6	< 6	Left	#NULL!	Failed
Male	62	31.3	obese	Yes	No	2.7	Normal	No	No	Yes	Yes	10.5	Low	36	Normal	Less than 8	162	Above 150	Infection	Missing	#NULL!	No	No	Yes	Stump Ulcer	7	>= 6	< 6	Left	#NULL!	Failed
Male	88	19.4	healthy	No	No	2.8	Normal	No	No	Yes	No	12.2	Normal	33	Normal	More than 8	230	Above 150	Infection	Mild	0.78	No	No	Yes	Stump Ulcer	7	>= 6	< 6	Left	#NULL!	Failed
Female	72	27	overweight	Yes	Yes	3.7	Normal	No	Yes	Yes	No	9.5	Low	26	Low	More than 8	111	Below 150	Combined	Severe	0.3	Angio	Yes	Yes	Stump Ulcer	5	< 6	< 6	Right	#NULL!	Failed
Female	57	23.3	healthy	No	No	1.9	Normal	No	No	Yes	No	10.2	Low	44	Normal	More than 8	290	Above 150	Infection	Normal	1.01	No	No	No	Healed	29	>= 6	< 6	Right	3-6 months	Healed
Female	40	39.7	obese	No	No	6.3	High	Yes	No	Yes	No	6.5	Low	32	Low	Less than 8	192	Above 150	Infection	Normal	1	No	No	Yes	Healed	16	>= 6	>= 6	Left	3-6 months	Healed
Male	73	24.5	healthy	Yes	No	1.9	Normal	No	No	Yes	Yes	9.1	Low	39	Normal	More than 8	233	Above 150	Infection	Normal	1.01	Angio	Yes	Yes	Healed	14	>= 6	< 6	Right	3-6 months	Healed
Female	86	22.6	healthy	Yes	No	2	Normal	No	No	No	No	10.1	Low	33	Normal	More than 8	222	Above 150	Infection	Missing	#NULL!	No	No	Yes	Healed	51	>= 6	< 6	Right	3-6 months	Healed
Male	61	27	overweight	Yes	Yes	4.4	Normal	No	Yes	Yes	No	9.2	Low	38.4	Normal	More than 8	78	Below 150	Ischemia	Severe	0.4	Angio	Yes	No	Reamputation	6	< 6	< 6	Left	#NULL!	Failed
Male	46	30	obese	No	No	1.4	Normal	No	Yes	No	Yes	13.3	Normal	34	Normal	More than 8	179	Above 150	Ischemia	Severe	0	No	No	No	Healed	42	< 6	< 6	Left	< 3 months	Healed
Female	75	39	obese	Yes	No	4	Normal	No	No	Yes	No	10	Low	25	Low	Less than 8	180	Above 150	Infection	Moderate	0.5	No	No	No	Stump Ulcer	12	>= 6	< 6	Right	#NULL!	Failed
Male	56	34	obese	Yes	Yes	4	Normal	No	Yes	Yes	Yes	9	Low	42	Normal	More than 8	96	Below 150	Combined	Severe	0.3	No	No	Yes	Healed	18	>= 6	< 6	Right	< 3 months	Healed
Male	69	23	healthy	Yes	No	3	Normal	No	No	Yes	No	9	Low	30	Low	More than 8	117	Below 150	Infection	Normal	1	No	No	Yes	Healed	46	>= 6	< 6	Right	< 3 months	Healed
Male	40	22	healthy	Yes	No	3.6	Normal	No	Yes	Yes	Yes	9.3	Low	24	Low	More than 8	89	Below 150	Ischemia	Severe	0.25	No	No	No	Reamputation	50	< 6	< 6	Left	#NULL!	Failed
Male	56	31	obese	No	No	1.5	Normal	No	Yes	No	Yes	13.6	Normal	31	Low	More than 8	48	Below 150	Combined	Severe	0.25	No	No	No	Reamputation	13	< 6	< 6	Left	#NULL!	Failed
Male	93	24.8	healthy	No	No	3.6	Normal	No	Yes	No	No	12.5	Normal	30	Low	More than 8	48	Below 150	Combined	Severe	0	Bypass	Yes	No	Healed	#NULL!	< 6	< 6	Right	3-6 months	Healed
Male	34	18.9	healthy	No	No	3.6	Normal	No	No	No	Yes	8	Low	31	Low	More than 8	78	Below 150	Infection	Normal	1	No	No	No	Stump Ulcer	35	< 6	< 6	Right	#NULL!	Failed
Male	71	27	overweight	Yes	Yes	2	Normal	No	No	Yes	Yes	14.6	Normal	33	Normal	More than 8	235	Above 150	Infection	Normal	1.27	No	No	No	Healed	28	>= 6	< 6	Right	3-6 months	Healed
Male	73	31	obese	Yes	Yes	1	Normal	Yes	No	Yes	No	8	Low	26	Low	More than 8	224	Above 150	Infection	Moderate	0.5	No	No	No	Reamputation	36	>= 6	< 6	Left	#NULL!	Failed
Female	77	34	obese	Yes	No	5.3	Normal	No	Yes	Yes	No	11.6	Normal	31	Low	More than 8	96	Below 150	Ischemia	Moderate	0.5	No	No	Yes	Unknown	13	< 6	< 6	Right	#NULL!	Unknown
Male	51	24	healthy	Yes	Yes	1.2	Normal	No	Yes	Yes	Yes	7	Low	36	Normal	Less than 8	101	Below 150	Combined	Severe	0.3	Angio	Yes	Yes	Reamputation	#NULL!	< 6	< 6	Right	#NULL!	Failed
Male	72	25.4	overweight	Yes	Yes	5.3	High	No	Yes	Yes	No	9.4	Low	32	Low	More than 8	121	Below 150	Ischemia	Severe	0.2	Angio	Yes	Yes	Stump Ulcer	33	>= 6	< 6	Right	#NULL!	Failed
Female	79	29	overweight	Yes	No	1.8	Normal	No	No	Yes	No	12.8	Normal	33	Normal	More than 8	198	Above 150	Infection	Severe	0.4	Bypass	Yes	No	Healed	10	>= 6	< 6	Right	3-6 months	Healed
Male	64	32	obese	Yes	Yes	1.2	Normal	No	Yes	Yes	Yes	9	Low	29	Low	Less than 8	58	Below 150	Combined	Moderate	0.6	Angio	Yes	Yes	Healed	22	>= 6	< 6	Right	< 3 months	Healed
Male	73	33	obese	Yes	No	1.8	Normal	Yes	No	Yes	Yes	10.8	Low	49	Normal	More than 8	301	Above 150	Infection	Moderate	0.51	No	No	No	Healed	11	>= 6	< 6	Left	3-6 months	Healed
Male	58	28	overweight	Yes	Yes	1.6	Normal	Yes	Yes	Yes	Yes	10.5	Low	34	Normal	More than 8	178	Above 150	Ischemia	Missing	#NULL!	No	No	No	Healed	12	>= 6	< 6	Right	3-6 months	Healed
Male	57	28	overweight	Yes	Yes	1.5	Normal	No	Yes	Yes	Yes	9.5	Low	27	Low	More than 8	82	Below 150	Ischemia	Severe	0.4	Angio	Yes	Yes	Stump Ulcer	10	< 6	< 6	Left	#NULL!	Failed
Female	69	29	overweight	No	No	1.9	Normal	No	No	Yes	No	7.8	Low	38	Normal	More than 8	239	Above 150	Infection	Normal	0.99	No	No	No	Healed	7	>= 6	< 6	Right	3-6 months	Healed
Male	60	31	obese	No	No	1.1	Normal	No	Yes	Yes	Yes	11.3	Normal	41	Normal	More than 8	229	Above 150	Combined	Moderate	0.55	Angio	Yes	No	Healed	9	>= 6	< 6	Right	3-6 months	Healed
Male	44	29	overweight	No	No	1.4	Normal	No	No	Yes	Yes	13	Normal	38	Normal	More than 8	229	Above 150	Infection	Normal	0.99	No	No	No	Healed	9	>= 6	< 6	Right	3-6 months	Healed
Male	72	36	obese	Yes	Yes	3.4	Normal	Yes	Yes	Yes	Yes	8.7	Low	40	Normal	Less than 8	#NULL!	Below 150	Ischemia	Severe	0	No	No	No	Death	6	< 6	< 6	Right	#NULL!	Dead
Female	56	32	obese	Yes	Yes	3.4	Normal	No	No	Yes	Yes	7.2	Low	20	Low	More than 8	178	Above 150	Infection	Mild	0.8	No	No	Yes	Stump Ulcer	20	>= 6	< 6	Right	#NULL!	Failed
Male	60	34	obese	Yes	No	6	High	No	Yes	No	Yes	11.3	Normal	30	Low	More than 8	20	Below 150	Ischemia	Severe	0.3	Bypass	Yes	Yes	Reamputation	#NULL!	< 6	< 6	Left	#NULL!	Failed
Male	77	27.6	overweight	No	No	4.5	Normal	No	Yes	Yes	No	13	Normal	32	Low	More than 8	46	Below 150	Ischemia	Moderate	0.5	Angio	Yes	Yes	Death	#NULL!	< 6	< 6	Left	#NULL!	Dead
Male	69	34.7	obese	No	No	5.5	High	No	Yes	Yes	Yes	13.5	Normal	37	Normal	More than 8	35	Below 150	Ischemia	Moderate	0.5	Bypass	Yes	Yes	Reamputation	14	< 6	< 6	Right	#NULL!	Failed
Male	75	30.3	obese	No	Yes	1.7	Normal	No	No	Yes	Yes	14	Normal	39	Normal	More than 8	209	Above 150	Infection	Mild	0.8	No	No	No	Healed	9	>= 6	< 6	Right	3-6 months	Healed
Female	50	29	overweight	No	No	1.5	Normal	No	No	Yes	Yes	13.8	Normal	42	Normal	More than 8	302	Above 150	Infection	Severe	0.3	Angio	Yes	No	Healed	16	>= 6	< 6	Left	3-6 months	Healed
Male	52	27.7	overweight	Yes	Yes	5.4	High	Yes	Yes	Yes	Yes	9.4	Low	23.4	Low	Less than 8	41	Below 150	Ischemia	Mild	0.8	No	No	No	Death	9	>= 6	>= 6	Right	#NULL!	Dead
Male	72	27	overweight	Yes	No	4.4	Normal	No	Yes	No	Yes	13.5	Normal	37	Normal	Less than 8	134	Below 150	Combined	Mild	0.8	No	No	Yes	Unknown	9	< 6	< 6	Right	#NULL!	Unknown
Female	65	44.2	obese	Yes	Yes	5	Normal	No	Yes	Yes	No	11.2	Normal	24	Low	Less than 8	45	Below 150	Ischemia	Severe	0.3	Angio	Yes	Yes	Death	14	< 6	< 6	Right	#NULL!	Dead
Male	75	34	obese	Yes	No	3	Normal	Yes	Yes	Yes	Yes	11	Normal	35	Normal	More than 8	384	Above 150	Ischemia	Severe	0.4	No	No	Yes	Reamputation	7	>= 6	>= 6	Right	#NULL!	Failed
Male	72	31.3	obese	No	No	4.9	Normal	No	Yes	Yes	Yes	7.7	Low	36	Normal	More than 8	49	Below 150	Ischemia	Mild	0.8	Angio	Yes	No	Healed	18	< 6	< 6	Left	3-6 months	Healed
Male	56	32	obese	Yes	Yes	6	High	No	Yes	Yes	Yes	10.1	Low	29.5	Low	More than 8	96	Below 150	Ischemia	Moderate	0.5	No	No	No	Healed	30	>= 6	< 6	Left	3-6 months	Healed
Female	36	32	obese	No	No	2.8	Normal	No	Yes	Yes	No	10.1	Low	37	Normal	More than 8	45	Below 150	Ischemia	Severe	0	No	No	No	Reamputation	50	< 6	< 6	Right	#NULL!	Failed
Male	52	26	overweight	No	No	4.1	Normal	No	Yes	Yes	Yes	9.4	Low	32	Low	Less than 8	246	Above 150	Combined	Severe	0.4	Bypass	Yes	Yes	Reamputation	33	>= 6	< 6	Right	#NULL!	Failed
Male	68	27	overweight	Yes	Yes	3.4	Normal	Yes	Yes	Yes	Yes	8.7	Low	40	Normal	Less than 8	98	Below 150	Ischemia	Severe	0	No	No	No	Death	6	< 6	< 6	Right	#NULL!	Dead
Male	42	36	obese	Yes	No	3.5	Normal	No	No	Yes	Yes	12.7	Normal	29	Low	More than 8	200	Above 150	Infection	Mild	0.75	No	No	No	Healed	12	>= 6	< 6	Right	> 6 months	Healed
Male	63	32	obese	Yes	Yes	2.4	Normal	No	Yes	Yes	Yes	10.2	Low	37	Normal	Less than 8	37	Below 150	Ischemia	Severe	0.4	No	No	No	Healed	10	< 6	< 6	Right	> 6 months	Healed
Female	70	38	obese	Yes	Yes	2.7	Normal	No	Yes	Yes	No	9.5	Low	32	Low	Less than 8	67	Below 150	Ischemia	Mild	0.7	No	No	No	Healed	#NULL!	< 6	< 6	Right	< 3 months	Healed
Female	49	26	overweight	Yes	No	4.5	Normal	No	Yes	Yes	No	9.5	Low	37	Normal	Less than 8	74	Below 150	Ischemia	Mild	0.8	No	No	Yes	Healed	21	< 6	< 6	Right	3-6 months	Healed
Male	73	26	overweight	Yes	No	3	Normal	No	No	Yes	No	11.2	Normal	27	Low	More than 8	139	Below 150	Infection	Moderate	0.5	No	No	No	Healed	#NULL!	< 6	< 6	Both	< 3 months	Healed
Male	60	29	overweight	Yes	No	1.8	Normal	No	Yes	Yes	No	8.4	Low	28	Low	More than 8	226	Above 150	Combined	Moderate	0.61	Angio	Yes	No	Healed	#NULL!	>= 6	>= 6	Right	3-6 months	Healed
Male	53	28.9	overweight	Yes	No	1.9	Normal	No	No	Yes	Yes	8.3	Low	33	Normal	More than 8	199	Above 150	Infection	Severe	0.4	No	No	No	Reamputation	10	>= 6	< 6	Left	#NULL!	Failed
Male	80	31	obese	Yes	No	3.5	Normal	No	Yes	Yes	Yes	8	Low	37	Normal	Less than 8	86	Below 150	Ischemia	Severe	0.3	Angio	Yes	No	Unknown	5	< 6	< 6	Right	#NULL!	Unknown
Male	78	29	overweight	Yes	Yes	4.5	Normal	No	Yes	Yes	Yes	11.6	Normal	48.8	Normal	Less than 8	96	Below 150	Ischemia	Mild	0.8	Angio	Yes	No	Stump Ulcer	10	< 6	< 6	Right	#NULL!	Failed
Male	47	30	obese	Yes	No	1.2	Normal	Yes	No	Yes	Yes	12.7	Normal	29	Low	More than 8	239	Above 150	Infection	Severe	0.4	No	No	No	Reamputation	13	>= 6	< 6	Left	#NULL!	Failed
Male	59	32	obese	Yes	Yes	1	Normal	No	Yes	Yes	No	9.6	Low	33	Normal	Less than 8	87	Below 150	Combined	Severe	0.4	No	No	No	Healed	#NULL!	>= 6	< 6	Left	3-6 months	Healed
Male	67	35	obese	Yes	Yes	0.9	Normal	No	Yes	Yes	Yes	11	Low	32	Low	More than 8	115	Below 150	Combined	Moderate	0.6	No	No	No	Healed	20	>= 6	< 6	Right	3-6 months	Healed
Male	73	28	overweight	No	Yes	1.2	Normal	No	Yes	Yes	Yes	9	Low	33	Normal	Less than 8	30	Below 150	Ischemia	Severe	0.2	Bypass	Yes	No	Reamputation	#NULL!	< 6	< 6	Left	#NULL!	Failed
Male	73	29	overweight	Yes	Yes	1	Normal	No	Yes	Yes	No	8.2	Low	35	Normal	More than 8	78	Below 150	Ischemia	Severe	0.4	Angio	Yes	No	Healed	15	< 6	< 6	Left	3-6 months	Healed
Female	50	35	obese	Yes	Yes	1.5	Normal	No	Yes	Yes	No	9.5	Low	26	Low	More than 8	178	Above 150	Combined	Moderate	0.5	No	No	No	Stump Ulcer	21	>= 6	< 6	Left	#NULL!	Failed
Male	73	32.5	obese	Yes	No	1.9	Normal	No	Yes	Yes	Yes	11.3	Normal	32	Low	More than 8	98	Below 150	Ischemia	Severe	0	Angio	Yes	No	Reamputation	21	>= 6	< 6	Right	#NULL!	Failed
Male	76	32.4	obese	Yes	Yes	1.5	Normal	No	Yes	Yes	Yes	9.6	Low	28	Low	Less than 8	133	Below 150	Ischemia	Severe	0	Angio	Yes	No	Reamputation	20	>= 6	< 6	Right	#NULL!	Failed
Male	65	40.1	obese	Yes	Yes	1.2	Normal	No	Yes	Yes	Yes	10.7	Low	31	Low	Less than 8	78	Below 150	Ischemia	Severe	0	Angio	Yes	No	Reamputation	13	< 6	< 6	Left	#NULL!	Failed
Female	58	33	obese	No	No	1.9	Normal	No	Yes	Yes	Yes	9	Low	37	Normal	Less than 8	228	Above 150	Combined	Severe	0.32	Bypass	Yes	No	Healed	10	>= 6	< 6	Left	< 3 months	Healed
